# Supplementary material for: Male frequency in Caenorhabditis elegans increases in response to chronic irradiation
Source: Evol Appl. 2022 Sep 2;15(9):1331–43. doi: 10.1111/eva.13420 (PMC9488675; doi:10.1111/eva.13420)
Supplement: Supplementary file 2 — Table S1 [file EVA-15-1331-s002.txt]

Table S1: Raw data of sex ratio for multigenerational experiment.
three_day_transfer	treatment	replicate	male_frequency	male	hermaphrodite
0	D0	0R1	0.24211	23	74
2	D50	50R1	0.473684211	9	10
2	D50	50R2	0.441176471	15	19
2	D50	50R3	0.362318841	25	44
2	D50	50R4	0.290909091	16	39
2	D50	50R5	0.382608696	44	71
2	D1.4	1.4R1	0.25	6	18
2	D1.4	1.4R2	0.406976744	35	51
2	D1.4	1.4R3	0.45631068	47	56
2	D1.4	1.4R4	0.31372549	32	70
2	D1.4	1.4R5	NA	NA	NA
2	D0	0R1	0.168831169	13	64
2	D0	0R2	0.277108434	23	60
2	D0	0R3	0.22826087	21	71
2	D0	0R4	0.188888889	17	73
2	D0	0R5	0.215189873	17	62
5	D50	50R1	0.395833333	38	58
5	D50	50R2	0.448598131	48	59
5	D50	50R3	0.4	42	63
5	D50	50R4	0.438461538	57	73
5	D50	50R5	0.436619718	62	80
5	D1.4	1.4R1	0.345454545	38	72
5	D1.4	1.4R2	0.396825397	50	76
5	D1.4	1.4R3	0.427272727	47	63
5	D1.4	1.4R4	0.478571429	67	73
5	D1.4	1.4R5	0.455696203	36	43
5	D0	0R1	0.266666667	40	110
5	D0	0R2	0.222222222	26	91
5	D0	0R3	0.224719101	20	69
5	D0	0R4	0.220858896	36	127
5	D0	0R5	0.230215827	32	107
8	D50	50R1	0.454545455	75	90
8	D50	50R2	0.450549451	41	50
8	D50	50R3	0.364705882	31	54
8	D50	50R4	0.435714286	61	79
8	D50	50R5	0.391304348	36	56
8	D1.4	1.4R1	0.361256545	69	122
8	D1.4	1.4R2	0.367924528	39	67
8	D1.4	1.4R3	0.380952381	32	52
8	D1.4	1.4R4	0.447552448	64	79
8	D1.4	1.4R5	0.331491713	60	121
8	D0	0R1	0.236842105	18	58
8	D0	0R2	0.222222222	22	77
8	D0	0R3	0.285714286	30	75
8	D0	0R4	0.289719626	62	152
8	D0	0R5	0.255319149	24	70
11	D50	50R1	0.449438202	40	49
11	D50	50R2	0.409090909	63	91
11	D50	50R3	0.347368421	33	62
11	D50	50R4	0.450549451	41	50
11	D50	50R5	0.416666667	30	42
11	D1.4	1.4R1	0.333333333	38	76
11	D1.4	1.4R2	0.374269006	64	107
11	D1.4	1.4R3	0.344086022	32	61
11	D1.4	1.4R4	0.393258427	35	54
11	D1.4	1.4R5	0.268817204	25	68
11	D0	0R1	0.27027027	30	81
11	D0	0R2	0.3125	30	66
11	D0	0R3	0.32	40	85
11	D0	0R4	0.156862745	16	86
11	D0	0R5	0.246575342	18	55
14	D50	50R1	0.419642857	47	65
14	D50	50R2	0.428571429	33	44
14	D50	50R3	0.5	51	51
14	D50	50R4	0.307692308	16	36
14	D50	50R5	0.474226804	46	51
14	D1.4	1.4R1	0.318181818	28	60
14	D1.4	1.4R2	0.441176471	75	95
14	D1.4	1.4R3	0.324074074	35	73
14	D1.4	1.4R4	0.347826087	32	60
14	D1.4	1.4R5	0.294736842	28	67
14	D0	0R1	0.214285714	18	66
14	D0	0R2	0.265822785	21	58
14	D0	0R3	0.278846154	29	75
14	D0	0R4	0.274725275	25	66
14	D0	0R5	0.278846154	29	75
17	D50	50R1	0.438356164	32	41
17	D50	50R2	0.454545455	35	42
17	D50	50R3	0.396825397	25	38
17	D50	50R4	0.475	38	42
17	D50	50R5	0.483870968	45	48
17	D1.4	1.4R1	0.293478261	27	65
17	D1.4	1.4R2	0.380952381	40	65
17	D1.4	1.4R3	0.317073171	39	84
17	D1.4	1.4R4	0.324675325	25	52
17	D1.4	1.4R5	0.384615385	45	72
17	D0	0R1	0.215909091	19	69
17	D0	0R2	0.316326531	31	67
17	D0	0R3	0.179775281	16	73
17	D0	0R4	0.214876033	26	95
17	D0	0R5	0.280487805	23	59
20	D50	50R1	0.433962264	46	60
20	D50	50R2	0.527472527	48	43
20	D50	50R3	0.452054795	33	40
20	D50	50R4	0.470588235	40	45
20	D50	50R5	0.434782609	40	52
20	D1.4	1.4R1	0.2890625	37	91
20	D1.4	1.4R2	0.354330709	45	82
20	D1.4	1.4R3	0.423529412	36	49
20	D1.4	1.4R4	0.317647059	27	58
20	D1.4	1.4R5	0.436170213	41	53
20	D0	0R1	0.291338583	37	90
20	D0	0R2	0.363636364	48	84
20	D0	0R3	0.235849057	25	81
20	D0	0R4	0.263157895	25	70
20	D0	0R5	0.257425743	26	75
