# Supplementary material for: Male frequency in Caenorhabditis elegans increases in response to chronic irradiation
Source: Evol Appl. 2022 Sep 2;15(9):1331–43. doi: 10.1111/eva.13420 (PMC9488675; doi:10.1111/eva.13420)
Supplement: Supplementary file 3 — Table S2 [file EVA-15-1331-s003.txt]

Table S2: Raw data of sex ratio for reciprocal transplantation experiments.
reciprocal_transplant_experiment	three_day_transfer	environment_of_origin	environment_of_transplant	male_frequency	male	hermaphrodite
between D50 and D0	24	D50	D50	0.233333333333333	21	69
between D50 and D0	24	D50	D50	0.382022471910112	34	55
between D50 and D0	24	D50	D50	0.391891891891892	29	45
between D50 and D0	24	D50	D50	0.357142857142857	40	72
between D50 and D0	24	D50	D50	0.467289719626168	50	57
between D50 and D0	24	D50	D0	0.308823529411765	21	47
between D50 and D0	24	D50	D0	0.513513513513513	19	18
between D50 and D0	24	D50	D0	0.377358490566038	20	33
between D50 and D0	24	D50	D0	0.32	16	34
between D50 and D0	24	D50	D0	0.31304347826087	36	79
between D50 and D0	24	D0	D50	0.415094339622642	22	31
between D50 and D0	24	D0	D50	0.367521367521368	43	74
between D50 and D0	24	D0	D50	0.344827586206897	10	19
between D50 and D0	24	D0	D50	0.458333333333333	22	26
between D50 and D0	24	D0	D50	0.495049504950495	50	51
between D50 and D0	24	D0	D0	0.319148936170213	15	32
between D50 and D0	24	D0	D0	0.269230769230769	7	19
between D50 and D0	24	D0	D0	0.233333333333333	7	23
between D50 and D0	24	D0	D0	0.325581395348837	14	29
between D50 and D0	24	D0	D0	0.215909090909091	19	69
between D1.4 and D0	24	D1,4	D1,4	0.35971223	50	89
between D1.4 and D0	24	D1,4	D1,4	0.322033898	38	80
between D1.4 and D0	24	D1,4	D1,4	0.385542169	32	51
between D1.4 and D0	24	D1,4	D1,4	0.39047619	41	64
between D1.4 and D0	24	D1,4	D1,4	0.325	26	54
between D1.4 and D0	24	D1,4	D0	0.291666667	7	17
between D1.4 and D0	24	D1,4	D0	0.290322581	9	22
between D1.4 and D0	24	D1,4	D0	0.3	9	21
between D1.4 and D0	24	D1,4	D0	0.426229508	26	35
between D1.4 and D0	24	D1,4	D0	0.333333333	8	16
between D1.4 and D0	24	D0	D1,4	0.37037037	20	34
between D1.4 and D0	24	D0	D1,4	0.339285714	38	74
between D1.4 and D0	24	D0	D1,4	0.375	18	30
between D1.4 and D0	24	D0	D1,4	0.294117647	25	60
between D1.4 and D0	24	D0	D1,4	0.306666667	23	52
between D1.4 and D0	24	D0	D0	0.275862069	32	84
between D1.4 and D0	24	D0	D0	0.311111111	28	62
between D1.4 and D0	24	D0	D0	0.229508197	14	47
between D1.4 and D0	24	D0	D0	0.185714286	13	57
between D1.4 and D0	24	D0	D0	0.182926829	15	67
